# Supplementary material for: Measurement of Physicochemical Properties and CO2, N2, Ar, O2, and H2O Unary Adsorption Isotherms of Purolite A110 and Lewatit VP OC 1065 for Application in Direct Air Capture
Source: J Chem Eng Data. 2023 Oct 11;68(12):3499–511. doi: 10.1021/acs.jced.3c00401 (PMC10726313; doi:10.1021/acs.jced.3c00401)
Supplement: Supplementary file 2 — je3c00401_si_002.zip [file je3c00401_si_002.zip › Lewatit_isothermdata.xlsx]

## Sheet: CO2
Adsorption				Desorption
Pressure (kPa)	Loading (mmol/g)	Temperature (K)		Pressure (kPa)	Loading (mmol/g)	Temperature (K)
0.00967095	0.767099	288.15		99.8681	3.0769	288.15
0.0191556	0.94571	288.15		95.0998	3.07368	288.15
0.0289293	1.05774	288.15		90.1134	3.06772	288.15
0.0384291	1.12224	288.15		85.1626	3.0599	288.15
0.0478121	1.16827	288.15		80.1562	3.05098	288.15
0.0571459	1.20994	288.15		75.1448	3.04	288.15
0.0680435	1.25773	288.15		70.1289	3.02803	288.15
0.0786583	1.29228	288.15		64.9323	3.01514	288.15
0.0857439	1.31577	288.15		60.0708	3.0005	288.15
0.096481	1.34062	288.15		55.1317	2.98474	288.15
0.10812	1.37032	288.15		50.0824	2.96757	288.15
0.117732	1.3912	288.15		45.0679	2.94782	288.15
0.12641	1.40765	288.15		40.0929	2.92612	288.15
0.134439	1.4227	288.15		35.1058	2.90218	288.15
0.149244	1.4462	288.15		30.1587	2.87311	288.15
0.155802	1.45625	288.15		25.1483	2.83811	288.15
0.165336	1.47142	288.15		20.1221	2.79709	288.15
0.174662	1.48241	288.15		15.2105	2.74186	288.15
0.186725	1.50094	288.15		10.3304	2.66375	288.15
0.195873	1.51392	288.15		5.07613	2.5129	288.15
0.316264	1.59839	288.15		1.03597	2.16595	288.15
0.387405	1.67037	288.15		99.8812	2.95432	298.15
0.498853	1.72662	288.15		94.8906	2.94902	298.15
0.586344	1.77477	288.15		90.1233	2.94573	298.15
0.709796	1.81057	288.15		85.0811	2.93699	298.15
0.764363	1.82608	288.15		80.0808	2.92732	298.15
0.865951	1.85298	288.15		75.0757	2.91773	298.15
0.967326	1.88844	288.15		70.0925	2.90475	298.15
5.79588	2.31985	288.15		65.1097	2.89224	298.15
10.8305	2.4626	288.15		60.1102	2.87877	298.15
15.3338	2.5414	288.15		55.1331	2.86147	298.15
20.603	2.61196	288.15		50.1771	2.84502	298.15
25.7155	2.6672	288.15		45.0904	2.82568	298.15
30.8473	2.71235	288.15		40.0819	2.80278	298.15
35.8193	2.75066	288.15		35.0925	2.77723	298.15
40.8226	2.7861	288.15		30.0764	2.74853	298.15
45.862	2.81741	288.15		25.1436	2.71122	298.15
50.8162	2.85	288.15		20.1337	2.66707	298.15
55.8449	2.87628	288.15		15.2128	2.60535	298.15
60.8271	2.90352	288.15		10.3744	2.5151	298.15
65.9129	2.92743	288.15		5.21692	2.35896	298.15
70.863	2.95227	288.15		1.0461	1.94527	298.15
75.8958	2.97435	288.15		99.8652	2.87561	308.15
80.8332	3.00026	288.15		95.051	2.86977	308.15
85.8966	3.01902	288.15		90.1596	2.86265	308.15
90.8093	3.03832	288.15		85.0768	2.85378	308.15
95.8105	3.06011	288.15		80.0797	2.84301	308.15
99.8681	3.0769	288.15		75.1351	2.83077	308.15
0.00972962	0.632389	298.15		70.1199	2.81713	308.15
0.019193	0.777825	298.15		65.1089	2.80201	308.15
0.0289061	0.867145	298.15		60.1459	2.78582	308.15
0.0387512	0.940044	298.15		55.1499	2.76821	308.15
0.048279	0.989716	298.15		50.1592	2.74909	308.15
0.0570269	1.03499	298.15		45.1185	2.72707	308.15
0.0676567	1.07177	298.15		40.1051	2.70251	308.15
0.0793892	1.11138	298.15		35.1316	2.6736	308.15
0.0878423	1.13683	298.15		30.1195	2.63981	308.15
0.0972682	1.16126	298.15		25.0736	2.59963	308.15
0.107426	1.18735	298.15		20.1855	2.54963	308.15
0.11861	1.20599	298.15		15.2751	2.48411	308.15
0.124187	1.21499	298.15		10.394	2.39354	308.15
0.137194	1.23697	298.15		5.15728	2.21454	308.15
0.146717	1.25264	298.15		1.03571	1.7649	308.15
0.154305	1.26829	298.15		99.5864	2.43135	333.15
0.163859	1.2918	298.15		95.3761	2.40457	333.15
0.176645	1.30894	298.15		89.8178	2.41412	333.15
0.186914	1.32525	298.15		85.2017	2.38043	333.15
0.1953	1.33752	298.15		79.8303	2.38766	333.15
0.288003	1.41943	298.15		75.2021	2.35128	333.15
0.384409	1.5012	298.15		69.8315	2.35427	333.15
0.489788	1.55882	298.15		65.2978	2.3244	333.15
0.569999	1.59297	298.15		60.1821	2.29795	333.15
0.591423	1.59985	298.15		54.9072	2.29013	333.15
0.672366	1.62569	298.15		50.2278	2.26122	333.15
0.784251	1.68134	298.15		45.177	2.23717	333.15
0.908611	1.71744	298.15		40.3161	2.20119	333.15
0.953501	1.73469	298.15		35.3041	2.17476	333.15
5.80878	2.17264	298.15		30.3199	2.12518	333.15
10.4536	2.31607	298.15		25.1673	2.07374	333.15
15.7497	2.4213	298.15		20.3854	1.99846	333.15
20.6689	2.48739	298.15		15.2471	1.91864	333.15
25.6979	2.54165	298.15		10.1172	1.78199	333.15
30.8284	2.58664	298.15		4.97712	1.54595	333.15
35.7766	2.62652	298.15		0.943093	0.94236	333.15
40.8966	2.65983	298.15		99.7836	2.16745	343.15
45.7294	2.6968	298.15		95.1938	2.15756	343.15
50.8951	2.72525	298.15		90.1934	2.14627	343.15
55.7567	2.7518	298.15		84.9805	2.13505	343.15
60.843	2.77876	298.15		80.2208	2.1174	343.15
65.8121	2.80507	298.15		75.1296	2.10425	343.15
70.8388	2.83036	298.15		69.9462	2.08507	343.15
75.872	2.85485	298.15		65.1093	2.0647	343.15
80.8581	2.8786	298.15		60.0416	2.04489	343.15
85.8815	2.89759	298.15		55.1336	2.02156	343.15
90.8423	2.91576	298.15		50.1475	1.995	343.15
95.8427	2.93767	298.15		44.961	1.96526	343.15
99.8812	2.95432	298.15		40.0718	1.9328	343.15
0.00953164	0.369285	308.15		35.2186	1.89392	343.15
0.0194067	0.538173	308.15		30.1589	1.84864	343.15
0.0287735	0.641778	308.15		25.1406	1.78987	343.15
0.0386375	0.721679	308.15		20.2229	1.71564	343.15
0.0475853	0.773237	308.15		15.2666	1.62505	343.15
0.0579428	0.822173	308.15		9.98918	1.48153	343.15
0.0678765	0.859403	308.15		5.0742	1.24095	343.15
0.0765135	0.894014	308.15		1.04151	0.679166	343.15
0.0860452	0.923893	308.15		99.8691	1.94973	353.15
0.0966167	0.951206	308.15		94.9335	1.9385	353.15
0.10499	0.974063	308.15		90.025	1.93123	353.15
0.11439	0.995822	308.15		85.2046	1.90734	353.15
0.128796	1.02522	308.15		79.7073	1.90175	353.15
0.136309	1.04081	308.15		75.2233	1.8762	353.15
0.151005	1.06257	308.15		69.7683	1.86789	353.15
0.15305	1.06958	308.15		65.322	1.84267	353.15
0.163851	1.08685	308.15		60.1154	1.82218	353.15
0.177091	1.11449	308.15		55.0558	1.79228	353.15
0.18903	1.13542	308.15		49.893	1.76703	353.15
0.194751	1.14759	308.15		45.1892	1.73384	353.15
0.293515	1.255	308.15		39.9672	1.69985	353.15
0.388838	1.32903	308.15		35.0461	1.66048	353.15
0.475711	1.39129	308.15		30.305	1.60824	353.15
0.586971	1.44626	308.15		25.1966	1.53976	353.15
0.666883	1.48394	308.15		20.1904	1.46649	353.15
0.788753	1.52441	308.15		15.3507	1.37041	353.15
0.857465	1.5508	308.15		10.1088	1.20967	353.15
0.972834	1.58275	308.15		5.19149	0.970387	353.15
5.85004	2.07583	308.15		1.00294	0.419828	353.15
10.7848	2.22669	308.15		99.784	0.916302	393.15
15.8226	2.32333	308.15		95.0479	0.89909	393.15
20.6486	2.39332	308.15		89.9761	0.881878	393.15
25.7261	2.45329	308.15		84.9644	0.86264	393.15
30.7286	2.50296	308.15		80.0601	0.839861	393.15
35.8054	2.54444	308.15		74.8817	0.817575	393.15
40.8059	2.58253	308.15		69.9372	0.793217	393.15
45.8481	2.61945	308.15		64.9397	0.763737	393.15
50.8865	2.64907	308.15		59.9049	0.735018	393.15
55.8468	2.67616	308.15		54.9722	0.703787	393.15
60.8177	2.70142	308.15		49.94	0.667344	393.15
65.88	2.72829	308.15		45.0838	0.629134	393.15
70.9295	2.75261	308.15		40.1195	0.586909	393.15
75.9488	2.7758	308.15		35.0674	0.540312	393.15
80.924	2.79795	308.15		30.0594	0.48402	393.15
85.9525	2.81954	308.15		25.0937	0.424484	393.15
90.8477	2.84063	308.15		20.1539	0.353482	393.15
95.8545	2.86005	308.15		15.1847	0.272874	393.15
99.8652	2.87561	308.15		10.1675	0.181113	393.15
0.0105075	0.0314526	333.15		5.03432	0.0794551	393.15
0.021631	0.0659326	333.15		1.01593	0.00529045	393.15
0.0309228	0.0976606	333.15
0.042586	0.129721	333.15
0.0594566	0.169363	333.15
0.0767724	0.206264	333.15
0.0995095	0.251834	333.15
0.121073	0.301294	333.15
0.158052	0.357152	333.15
0.18652	0.388398	333.15
0.207725	0.426453	333.15
0.323989	0.525234	333.15
0.446412	0.609882	333.15
0.547319	0.677058	333.15
0.701698	0.744901	333.15
0.885219	0.821503	333.15
1.12597	0.895946	333.15
6.39109	1.4741	333.15
10.8474	1.64983	333.15
15.6754	1.77789	333.15
20.6386	1.88081	333.15
25.9714	1.93791	333.15
30.9164	2.0076	333.15
35.9762	2.05043	333.15
40.6468	2.09287	333.15
45.7558	2.13712	333.15
50.9142	2.16659	333.15
55.5954	2.21078	333.15
60.8503	2.24513	333.15
65.9614	2.25766	333.15
70.6494	2.28634	333.15
75.6968	2.32468	333.15
80.9891	2.3465	333.15
85.6973	2.36483	333.15
90.6415	2.39692	333.15
96.1607	2.39509	333.15
99.5864	2.43135	333.15
0.00960473	0.0118298	343.15
0.019124	0.0235944	343.15
0.0292836	0.0364303	343.15
0.0392547	0.0497076	343.15
0.0485584	0.0605516	343.15
0.0590367	0.0733962	343.15
0.0709806	0.088654	343.15
0.0793399	0.0983607	343.15
0.0868827	0.107969	343.15
0.0996696	0.123775	343.15
0.108446	0.133914	343.15
0.11887	0.144332	343.15
0.125631	0.15258	343.15
0.133975	0.1617	343.15
0.150571	0.17656	343.15
0.152368	0.182706	343.15
0.168129	0.195078	343.15
0.178076	0.20661	343.15
0.189274	0.216686	343.15
0.195126	0.223127	343.15
0.289116	0.296495	343.15
0.389929	0.364228	343.15
0.488415	0.418473	343.15
0.575613	0.462468	343.15
0.684565	0.508498	343.15
0.765831	0.546044	343.15
0.901265	0.584465	343.15
1.00284	0.616276	343.15
5.99618	1.19885	343.15
10.683	1.40511	343.15
15.6502	1.53069	343.15
20.6001	1.62023	343.15
25.7441	1.69739	343.15
31.0217	1.75835	343.15
35.9594	1.80508	343.15
40.9609	1.847	343.15
46.0158	1.88734	343.15
51.0457	1.91967	343.15
55.9892	1.95335	343.15
60.8558	1.98519	343.15
65.8555	2.01263	343.15
70.811	2.03656	343.15
75.818	2.05985	343.15
80.8109	2.08621	343.15
85.8983	2.10691	343.15
90.9206	2.12919	343.15
95.9772	2.14939	343.15
99.7836	2.16745	343.15
0.0102269	0.00480246	353.15
0.0201249	0.00943855	353.15
0.0318289	0.015218	353.15
0.0430884	0.0195048	353.15
0.0506359	0.0235889	353.15
0.0607912	0.0303735	353.15
0.0684959	0.0353358	353.15
0.0797936	0.0401748	353.15
0.0925392	0.044916	353.15
0.103847	0.0516079	353.15
0.111385	0.0552711	353.15
0.1164	0.0583726	353.15
0.129754	0.0649807	353.15
0.137321	0.0682192	353.15
0.14585	0.0726151	353.15
0.164131	0.0803428	353.15
0.182205	0.0917168	353.15
0.200277	0.101224	353.15
0.309576	0.14902	353.15
0.399858	0.188203	353.15
0.499545	0.223869	353.15
0.59247	0.262254	353.15
0.69843	0.293205	353.15
0.82902	0.335609	353.15
0.878036	0.357231	353.15
1.01568	0.390425	353.15
5.73379	0.915334	353.15
10.699	1.13042	353.15
15.5992	1.26701	353.15
20.621	1.37634	353.15
26.0789	1.4584	353.15
30.7968	1.52053	353.15
36.001	1.5726	353.15
40.9155	1.61521	353.15
45.9313	1.65987	353.15
50.978	1.69721	353.15
56.026	1.73115	353.15
60.82	1.7576	353.15
65.8187	1.78367	353.15
70.9114	1.80989	353.15
75.7575	1.83976	353.15
80.8261	1.86666	353.15
85.7536	1.89372	353.15
91.0136	1.91623	353.15
95.859	1.93357	353.15
99.8691	1.94973	353.15
0.0105008	9.88545e-05	393.15
0.0197465	0.000176662	393.15
0.0300232	0.000255632	393.15
0.0396781	0.000349835	393.15
0.0502873	0.000432899	393.15
0.0597597	0.000512996	393.15
0.0699215	0.000610453	393.15
0.0803565	0.000687628	393.15
0.0898219	0.000766846	393.15
0.0996865	0.000853517	393.15
0.110033	0.000937578	393.15
0.119888	0.00100482	393.15
0.129759	0.00110116	393.15
0.139698	0.00117856	393.15
0.150031	0.00125989	393.15
0.15955	0.0013488	393.15
0.169698	0.00141772	393.15
0.179538	0.00151545	393.15
0.189733	0.00158996	393.15
0.199497	0.00166805	393.15
0.291873	0.00280863	393.15
0.398687	0.00407989	393.15
0.49778	0.00531549	393.15
0.598362	0.00650866	393.15
0.698445	0.00772097	393.15
0.796759	0.00897457	393.15
0.897924	0.0101946	393.15
0.996967	0.011356	393.15
5.98629	0.0846153	393.15
10.8709	0.162913	393.15
15.8669	0.239718	393.15
20.8384	0.313945	393.15
25.8895	0.37727	393.15
30.8947	0.436913	393.15
36.1284	0.488503	393.15
40.9355	0.535808	393.15
45.7619	0.575514	393.15
50.7733	0.617326	393.15
55.9635	0.657235	393.15
60.8472	0.692222	393.15
65.8051	0.725792	393.15
70.843	0.756635	393.15
76.0314	0.788059	393.15
81.1035	0.813733	393.15
85.7548	0.842105	393.15
90.8563	0.868697	393.15
95.8665	0.892361	393.15
99.784	0.916302	393.15

## Sheet: N2
Adsorption				Desorption
Pressure (kPa)	Loading (mmol/g)	Temperature (K)		Pressure (kPa)	Loading (mmol/g)	Temperature (K)
4.97054	0.000396097	288.15		99.9499	0.00750455	288.15
9.96191	0.000743868	288.15		94.9026	0.00714307	288.15
14.941	0.00113551	288.15		90.0397	0.00676722	288.15
19.9003	0.00151634	288.15		85.0563	0.00636718	288.15
24.9313	0.00186854	288.15		80.0661	0.00595673	288.15
29.8587	0.00217574	288.15		75.0923	0.00556184	288.15
34.9014	0.00257821	288.15		70.0941	0.00516496	288.15
39.8773	0.00291546	288.15		65.096	0.00480072	288.15
44.9095	0.00325688	288.15		60.1088	0.004434	288.15
49.9241	0.00360495	288.15		55.1255	0.00401483	288.15
54.8507	0.00394923	288.15		50.1418	0.00365742	288.15
59.8509	0.00434697	288.15		45.0497	0.00326354	288.15
64.8614	0.00474241	288.15		40.0523	0.00287147	288.15
69.9391	0.00505903	288.15		35.0896	0.00249788	288.15
74.9633	0.00551016	288.15		30.0232	0.00207023	288.15
79.9295	0.00587597	288.15		25.0416	0.00165163	288.15
84.9315	0.00628096	288.15		20.0205	0.00120836	288.15
89.866	0.0066994	288.15		15.0163	0.000770589	288.15
94.91	0.00700943	288.15		10.0265	0.000292184	288.15
99.9499	0.00750455	288.15		5.00815	-2.04086e-05	288.15
4.98423	0.000335233	298.15		1.00266	-0.000210851	288.15
9.95225	0.000630638	298.15		99.9605	0.00600929	298.15
14.9971	0.000951215	298.15		94.7038	0.0057302	298.15
19.9005	0.00125164	298.15		90.0413	0.00550862	298.15
24.8843	0.00150781	298.15		85.0799	0.00523592	298.15
29.877	0.00176285	298.15		80.0972	0.00494847	298.15
34.9458	0.00203226	298.15		75.1278	0.00464209	298.15
39.8862	0.00228766	298.15		70.121	0.00433299	298.15
44.8807	0.00256259	298.15		65.1294	0.00403002	298.15
49.85	0.00281706	298.15		60.1367	0.00371698	298.15
54.9833	0.00309953	298.15		55.1599	0.00338571	298.15
59.9333	0.00338687	298.15		50.0477	0.00304506	298.15
64.8623	0.00368563	298.15		45.0657	0.00274437	298.15
69.9484	0.00399983	298.15		40.0772	0.00243984	298.15
74.8743	0.00431333	298.15		35.0796	0.00212355	298.15
79.8735	0.00461933	298.15		30.0371	0.0017928	298.15
84.9031	0.00495152	298.15		25.0606	0.00143783	298.15
89.8751	0.00529486	298.15		20.0357	0.00108504	298.15
94.8786	0.00562471	298.15		15.0219	0.000703945	298.15
99.9605	0.00600929	298.15		10.0227	0.000320641	298.15
4.97857	0.00026587	308.15		5.00829	8.12775e-05	298.15
9.94219	0.00048736	308.15		1.00622	-4.87916e-05	298.15
14.9405	0.000723869	308.15		99.8949	0.00454475	308.15
19.9531	0.000911716	308.15		95.0178	0.00432717	308.15
24.9008	0.00110798	308.15		90.0412	0.00404737	308.15
29.9436	0.00129923	308.15		85.0527	0.00374117	308.15
34.9239	0.00152708	308.15		80.0675	0.00350632	308.15
39.9056	0.00177251	308.15		75.0821	0.00329325	308.15
44.8638	0.00196785	308.15		70.0847	0.00306488	308.15
49.9578	0.00213739	308.15		65.0843	0.0027909	308.15
54.894	0.00230726	308.15		60.0958	0.00254001	308.15
59.865	0.00249714	308.15		55.1113	0.00224799	308.15
64.897	0.00269428	308.15		50.1331	0.00204615	308.15
69.9895	0.00288938	308.15		45.0441	0.00180747	308.15
74.9522	0.00311331	308.15		40.0514	0.00155309	308.15
79.8775	0.00330985	308.15		35.0503	0.00130255	308.15
84.8909	0.00361758	308.15		30.0677	0.00102814	308.15
89.9034	0.00393497	308.15		25.024	0.000753688	308.15
94.8618	0.00422584	308.15		20.0199	0.000496296	308.15
99.8949	0.00454475	308.15		15.0429	0.000209438	308.15
				10.0172	-8.41673e-05	308.15
				5.01958	-0.000223669	308.15
				1.00098	-0.000242075	308.15

## Sheet: Ar
Adsorption				Desorption
Pressure (kPa)	Loading (mmol/g)	Temperature (K)		Pressure (kPa)	Loading (mmol/g)	Temperature (K)
4.95894	0.000799228	298.15		99.9133	0.0119855	298.15
9.91747	0.00142998	298.15		95.1452	0.0116069	298.15
14.9131	0.002074	298.15		90.0739	0.0111828	298.15
19.9124	0.00268971	298.15		85.0485	0.0107158	298.15
24.8784	0.00328874	298.15		80.045	0.0102374	298.15
29.8748	0.00386886	298.15		75.0857	0.00976537	298.15
34.8881	0.00445159	298.15		70.1277	0.00930182	298.15
39.8557	0.00501419	298.15		65.013	0.00881861	298.15
44.9021	0.00560548	298.15		60.1138	0.00836271	298.15
49.8463	0.00616435	298.15		55.13	0.00788839	298.15
54.88	0.00672837	298.15		50.1377	0.00740681	298.15
59.8644	0.00729396	298.15		45.0274	0.0068986	298.15
64.9516	0.00790229	298.15		40.0379	0.00640277	298.15
69.8489	0.00845419	298.15		35.0693	0.00591751	298.15
74.9445	0.00903819	298.15		30.0323	0.00539267	298.15
80.0407	0.00962181	298.15		25.0144	0.0048612	298.15
84.9087	0.0101794	298.15		20.027	0.00432615	298.15
89.9196	0.0107606	298.15		15.0264	0.00375649	298.15
94.9831	0.0113584	298.15		10.0072	0.00316082	298.15
99.9133	0.0119855	298.15		5.00374	0.00266851	298.15
				1.00499	0.0023506	298.15

## Sheet: O2
Adsorption				Desorption
Pressure (kPa)	Loading (mmol/g)	Temperature (K)		Pressure (kPa)	Loading (mmol/g)	Temperature (K)
4.93204	0.00102647	298.15		99.8556	0.0129974	298.15
9.98263	0.00169989	298.15		94.8997	0.0127561	298.15
15.0286	0.00235239	298.15		89.8869	0.0125108	298.15
20.0402	0.00299736	298.15		84.9478	0.0122104	298.15
25.0175	0.00361296	298.15		79.9419	0.0118975	298.15
29.9954	0.00421281	298.15		74.9154	0.0115655	298.15
35.007	0.0048255	298.15		69.9476	0.0112188	298.15
39.9963	0.00543262	298.15		64.9163	0.0108712	298.15
45.0186	0.00608988	298.15		59.9768	0.0104982	298.15
50.0008	0.00669394	298.15		54.9772	0.0101234	298.15
54.9991	0.00729289	298.15		49.9924	0.00973419	298.15
60.081	0.00792845	298.15		44.982	0.00934367	298.15
65.1048	0.00856297	298.15		39.9746	0.008939	298.15
70.1306	0.00917504	298.15		34.9576	0.00853583	298.15
75.0625	0.00979231	298.15		29.9523	0.0081034	298.15
80.1238	0.0104488	298.15		24.9316	0.00760891	298.15
85.1139	0.0110564	298.15		19.9639	0.00711338	298.15
90.1541	0.0117096	298.15		14.9699	0.00657734	298.15
95.1448	0.0123565	298.15		10.0106	0.00602144	298.15
99.8556	0.0129974	298.15		5.00842	0.00552608	298.15
				1.01347	0.00504104	298.15

## Sheet: H2O
Adsorption					Desorption
Pressure (kPa)	Relative Pressure (P/Po)	Loading (mmol/g)	Temperature (K)		Pressure (kPa)	Relative Pressure (P/Po)	Loading (mmol/g)	Temperature (K)
0.0242156	0.014105	0.0962901	288.25		1.52584	0.888769	8.97173	288.25
0.0475625	0.0277041	0.171605	288.25		1.46585	0.853822	8.52193	288.25
0.0730792	0.042567	0.252921	288.25		1.35213	0.787584	7.68041	288.25
0.0982585	0.0572333	0.328902	288.25		1.24874	0.727363	6.98047	288.25
0.121803	0.0709475	0.400561	288.25		1.14017	0.664125	6.33569	288.25
0.146091	0.0850947	0.471954	288.25		1.04588	0.609203	5.7491	288.25
0.171204	0.0997224	0.539462	288.25		0.940756	0.547969	5.10281	288.25
0.195192	0.113695	0.606657	288.25		0.835941	0.486916	4.57951	288.25
0.219759	0.128005	0.670618	288.25		0.725312	0.422478	4.03021	288.25
0.243308	0.141722	0.734826	288.25		0.622109	0.362364	3.48145	288.25
0.266337	0.155135	0.796274	288.25		0.520094	0.302943	2.98779	288.25
0.290258	0.169068	0.858241	288.25		0.414889	0.241663	2.4552	288.25
0.312106	0.181795	0.918618	288.25		0.31441	0.183136	1.9459	288.25
0.351518	0.204751	1.03283	288.25		0.208148	0.121242	1.38687	288.25
0.376216	0.219137	1.09923	288.25		0.104548	0.0608968	0.813806	288.25
0.396239	0.2308	1.15592	288.25		0.0104983	0.00611503	0.253608	288.25
0.413566	0.240893	1.21983	288.25		2.18576	0.689529	5.56525	298.15
0.43303	0.25223	1.28262	288.25		2.09887	0.662118	5.38078	298.15
0.456355	0.265816	1.34599	288.25		1.9872	0.626892	5.14149	298.15
0.496532	0.289219	1.47019	288.25		1.847	0.582664	4.81251	298.15
0.526257	0.306533	1.58955	288.25		1.76674	0.557345	4.60482	298.15
0.602406	0.350887	1.82633	288.25		1.67554	0.528575	4.40809	298.15
0.628651	0.366175	1.92806	288.25		1.56658	0.4942	4.1311	298.15
0.691635	0.402862	2.21315	288.25		1.45646	0.459463	3.87444	298.15
0.764806	0.445482	2.5078	288.25		1.35868	0.428615	3.63582	298.15
0.831593	0.484384	2.80743	288.25		1.25003	0.39434	3.3411	298.15
0.874807	0.509555	3.09276	288.25		1.13794	0.358978	3.06963	298.15
0.942165	0.548789	3.36903	288.25		1.04175	0.328635	2.82235	298.15
0.952627	0.554883	3.46265	288.25		0.934862	0.294916	2.59891	298.15
1.00438	0.585029	3.74461	288.25		0.820329	0.258785	2.30081	298.15
1.09364	0.637022	4.32531	288.25		0.724785	0.228644	2.04018	298.15
1.18587	0.690742	4.87478	288.25		0.628454	0.198255	1.81321	298.15
1.20595	0.702436	5.15022	288.25		0.517328	0.163199	1.55851	298.15
1.24125	0.722998	5.42016	288.25		0.410964	0.129644	1.27646	298.15
1.30195	0.758355	5.9595	288.25		0.314928	0.0993486	0.946729	298.15
1.33325	0.77659	6.22862	288.25		0.20684	0.0652506	0.697179	298.15
1.3864	0.807548	6.74174	288.25		0.103058	0.0325112	0.421561	298.15
1.4265	0.830904	7.26685	288.25		0.0104425	0.00329425	0.148277	298.15
1.49184	0.868963	8.25887	288.25		2.24032	0.397995	2.54585	308.15
1.52584	0.888769	8.97173	288.25		2.2	0.390833	2.51377	308.15
0.0239761	0.00756362	0.0455238	298.15		2.09908	0.372903	2.42449	308.15
0.0484009	0.0152688	0.0867404	298.15		1.99408	0.354251	2.32949	308.15
0.0733852	0.0231504	0.132187	298.15		1.88906	0.335594	2.23034	308.15
0.0976172	0.0307947	0.174251	298.15		1.78394	0.316919	2.13329	308.15
0.122466	0.0386336	0.216373	298.15		1.6159	0.287066	1.97165	308.15
0.146859	0.0463289	0.255632	298.15		1.53176	0.272119	1.88829	308.15
0.17142	0.054077	0.295199	298.15		1.45145	0.257851	1.80974	308.15
0.195638	0.0617169	0.332543	298.15		1.3154	0.233682	1.6705	308.15
0.219661	0.0692952	0.369913	298.15		1.25675	0.223263	1.60146	308.15
0.242915	0.076631	0.405762	298.15		1.13478	0.201594	1.47448	308.15
0.267017	0.0842343	0.441712	298.15		1.0272	0.182484	1.35902	308.15
0.290282	0.0915736	0.47667	298.15		0.934929	0.166091	1.25347	308.15
0.31527	0.0994565	0.51176	298.15		0.807108	0.143384	1.11365	308.15
0.338823	0.106887	0.546255	298.15		0.73477	0.130533	1.03076	308.15
0.361763	0.114123	0.581187	298.15		0.612805	0.108865	0.887196	308.15
0.387412	0.122215	0.615883	298.15		0.516348	0.0917297	0.766712	308.15
0.412993	0.130285	0.650564	298.15		0.418516	0.0743498	0.64306	308.15
0.438116	0.13821	0.684726	298.15		0.313528	0.0556985	0.509082	308.15
0.462773	0.145989	0.71916	298.15		0.20969	0.0372516	0.374779	308.15
0.487537	0.153801	0.75348	298.15		0.104171	0.0185061	0.223454	308.15
0.537706	0.169627	0.82359	298.15		0.0104221	0.0018515	0.0881746	308.15
0.5878	0.18543	0.890863	298.15
0.638624	0.201463	0.958619	298.15
0.68449	0.215932	1.02444	298.15
0.725347	0.228821	1.09087	298.15
0.787679	0.248485	1.22168	298.15
0.855462	0.269868	1.34202	298.15
0.918886	0.289876	1.46737	298.15
0.974253	0.307342	1.58699	298.15
1.02998	0.324921	1.70622	298.15
1.08558	0.342462	1.81942	298.15
1.14838	0.362272	1.93169	298.15
1.21112	0.382066	2.04413	298.15
1.34121	0.423104	2.30851	298.15
1.40713	0.4439	2.57379	298.15
1.52318	0.480509	2.82352	298.15
1.6307	0.514427	3.16702	298.15
1.70997	0.539433	3.40901	298.15
1.77466	0.559841	3.6444	298.15
1.84848	0.583129	3.87059	298.15
1.90979	0.602469	4.05816	298.15
1.97204	0.622108	4.28495	298.15
2.03882	0.643174	4.50269	298.15
2.06724	0.652142	4.94416	298.15
2.11285	0.666528	5.14773	298.15
2.14798	0.677611	5.36089	298.15
2.18576	0.689529	5.56525	298.15
0.0245399	0.00435954	0.0247037	308.15
0.0479046	0.0085103	0.0470252	308.15
0.0733313	0.0130274	0.0740928	308.15
0.0975861	0.0173363	0.0991346	308.15
0.121936	0.0216621	0.124362	308.15
0.145994	0.025936	0.148194	308.15
0.170759	0.0303355	0.17211	308.15
0.19543	0.0347184	0.195015	308.15
0.220169	0.0391132	0.218019	308.15
0.244899	0.0435065	0.240354	308.15
0.269863	0.0479415	0.262693	308.15
0.293893	0.0522104	0.284572	308.15
0.319094	0.0566873	0.306443	308.15
0.343609	0.0610425	0.328	308.15
0.368644	0.0654899	0.349594	308.15
0.392741	0.0697708	0.37098	308.15
0.417235	0.0741222	0.39256	308.15
0.443146	0.0787253	0.4141	308.15
0.468541	0.0832368	0.435568	308.15
0.493572	0.0876836	0.456961	308.15
0.522657	0.0928505	0.481367	308.15
0.584335	0.103808	0.53506	308.15
0.639213	0.113557	0.586629	308.15
0.700762	0.124491	0.637069	308.15
0.728381	0.129398	0.672037	308.15
0.78399	0.139277	0.721212	308.15
0.828279	0.147145	0.759523	308.15
0.883316	0.156922	0.807914	308.15
0.937563	0.166559	0.85557	308.15
0.990193	0.175909	0.902467	308.15
1.02736	0.182511	0.949852	308.15
1.07221	0.190479	0.997572	308.15
1.12731	0.200268	1.04472	308.15
1.17014	0.207877	1.09255	308.15
1.2172	0.216237	1.14213	308.15
1.27057	0.225718	1.19278	308.15
1.32172	0.234805	1.24393	308.15
1.36496	0.242487	1.29563	308.15
1.41927	0.252134	1.34822	308.15
1.45618	0.258692	1.40241	308.15
1.50383	0.267157	1.45821	308.15
1.55852	0.276873	1.51516	308.15
1.59801	0.283888	1.5738	308.15
1.64431	0.292114	1.63612	308.15
1.69092	0.300393	1.70112	308.15
1.7397	0.309059	1.7683	308.15
1.79081	0.31814	1.83882	308.15
1.83801	0.326525	1.91236	308.15
1.97298	0.350502	2.12309	308.15
2.10947	0.37475	2.33999	308.15
2.24032	0.397995	2.54585	308.15
