# Supplementary material for: Measurement of Physicochemical Properties and CO2, N2, Ar, O2, and H2O Unary Adsorption Isotherms of Purolite A110 and Lewatit VP OC 1065 for Application in Direct Air Capture
Source: J Chem Eng Data. 2023 Oct 11;68(12):3499–511. doi: 10.1021/acs.jced.3c00401 (PMC10726313; doi:10.1021/acs.jced.3c00401)
Supplement: Supplementary file 3 — je3c00401_si_003.zip [file je3c00401_si_003.zip]

Archive with 16 entries (16 files):
- Purolite_Ar_298K.aif
- Purolite_CO2_288K.aif
- Purolite_CO2_298K.aif
- Purolite_CO2_308K.aif
- Purolite_CO2_333K.aif
- Purolite_CO2_343K.aif
- Purolite_CO2_353K.aif
- Purolite_CO2_393K.aif
- Purolite_H2O_288K.aif
- Purolite_H2O_298K.aif
- Purolite_H2O_308K.aif
- Purolite_N2_288K.aif
- Purolite_N2_298K.aif
- Purolite_N2_308K.aif
- Purolite_O2_298K.aif
- Purolite_isothermdata.xlsx
