# Supplementary material for: Measurement of Physicochemical Properties and CO2, N2, Ar, O2, and H2O Unary Adsorption Isotherms of Purolite A110 and Lewatit VP OC 1065 for Application in Direct Air Capture
Source: J Chem Eng Data. 2023 Oct 11;68(12):3499–511. doi: 10.1021/acs.jced.3c00401 (PMC10726313; doi:10.1021/acs.jced.3c00401)
Supplement: Supplementary file 3 — je3c00401_si_003.zip [file je3c00401_si_003.zip › Purolite_isothermdata.xlsx]

## Sheet: CO2
Adsorption				Desorption
Pressure (kPa)	Loading (mmol/g)	Temperature (K)		Pressure (kPa)	Loading (mmol/g)	Temperature (K)
0.00958178	1.05409	288.15		99.8477	3.77541	288.15
0.0196449	1.30308	288.15		94.9816	3.77692	288.15
0.0286665	1.43464	288.15		90.1172	3.77383	288.15
0.0387585	1.52628	288.15		84.9672	3.77084	288.15
0.0489211	1.59349	288.15		80.0893	3.76395	288.15
0.0577091	1.64074	288.15		75.0248	3.75629	288.15
0.0675729	1.67785	288.15		70.0377	3.74567	288.15
0.0771167	1.72058	288.15		65.0707	3.7341	288.15
0.0866992	1.74915	288.15		60.0681	3.72189	288.15
0.0954968	1.78567	288.15		55.0829	3.70707	288.15
0.104611	1.81025	288.15		50.1332	3.69157	288.15
0.114776	1.84849	288.15		44.9303	3.67349	288.15
0.127225	1.87365	288.15		39.941	3.65422	288.15
0.139028	1.90169	288.15		34.9759	3.62991	288.15
0.14922	1.91966	288.15		29.9978	3.60244	288.15
0.160228	1.94056	288.15		25.0429	3.56804	288.15
0.166131	1.95362	288.15		20.0719	3.52858	288.15
0.17249	1.96827	288.15		15.1834	3.47092	288.15
0.181942	1.98954	288.15		10.2988	3.3891	288.15
0.192058	2.00401	288.15		5.08654	3.23103	288.15
0.287734	2.11226	288.15		1.01855	2.83296	288.15
0.399518	2.19745	288.15		99.8753	3.57929	298.15
0.492007	2.27024	288.15		95.0046	3.57823	298.15
0.593518	2.32324	288.15		90.0058	3.57394	298.15
0.669827	2.35474	288.15		84.9997	3.57117	298.15
0.78345	2.39808	288.15		80.0905	3.56223	298.15
0.880743	2.4463	288.15		75.0838	3.55385	298.15
0.973854	2.47982	288.15		70.0844	3.54532	298.15
5.84223	2.96388	288.15		65.1283	3.53218	298.15
10.6079	3.10956	288.15		60.1295	3.52041	298.15
15.3981	3.20314	288.15		55.0327	3.50624	298.15
20.6317	3.28152	288.15		50.1854	3.48853	298.15
25.7583	3.34066	288.15		45.1413	3.47043	298.15
30.7008	3.3929	288.15		40.083	3.45083	298.15
35.9016	3.43524	288.15		35.1664	3.4272	298.15
40.8176	3.47423	288.15		30.1359	3.3978	298.15
45.8937	3.51227	288.15		25.1324	3.3598	298.15
50.7967	3.54278	288.15		20.1562	3.31473	298.15
55.9044	3.5712	288.15		15.2599	3.25049	298.15
60.8606	3.59732	288.15		10.3543	3.15785	298.15
65.8585	3.62163	288.15		5.16096	2.98021	298.15
70.8525	3.6479	288.15		1.04092	2.53529	298.15
75.8173	3.67182	288.15		99.8509	3.50405	308.15
80.8161	3.69341	288.15		95.0002	3.5023	308.15
85.8397	3.7144	288.15		90.2013	3.49571	308.15
90.8357	3.73937	288.15		84.9579	3.49052	308.15
95.8889	3.75766	288.15		80.0108	3.48508	308.15
99.8477	3.77541	288.15		74.9938	3.47644	308.15
0.00984456	0.874183	298.15		69.9795	3.46541	308.15
0.0191215	1.05911	298.15		64.9163	3.45183	308.15
0.0289252	1.18358	298.15		59.9364	3.43695	308.15
0.0381012	1.27618	298.15		54.8785	3.42252	308.15
0.0487282	1.34564	298.15		49.9158	3.40523	308.15
0.0573532	1.40036	298.15		45.0086	3.38505	308.15
0.0691512	1.44946	298.15		39.951	3.36112	308.15
0.0783489	1.49329	298.15		35.0507	3.3347	308.15
0.089518	1.52696	298.15		30.0377	3.3007	308.15
0.098794	1.55825	298.15		25.2115	3.2622	308.15
0.108812	1.58092	298.15		20.1632	3.21406	308.15
0.118059	1.60636	298.15		15.2405	3.14489	308.15
0.127959	1.64045	298.15		10.3965	3.04327	308.15
0.134854	1.66352	298.15		5.03968	2.83157	308.15
0.146362	1.68636	298.15		1.02199	2.34321	308.15
0.158607	1.70883	298.15		100.128	2.86049	333.15
0.167871	1.72176	298.15		94.9059	2.87192	333.15
0.175003	1.73602	298.15		90.1508	2.83807	333.15
0.184979	1.74611	298.15		84.6322	2.85418	333.15
0.190781	1.75098	298.15		80.3896	2.81525	333.15
0.295555	1.88752	298.15		74.9004	2.8235	333.15
0.407425	1.97299	298.15		70.3151	2.78095	333.15
0.479302	2.03965	298.15		64.8767	2.78864	333.15
0.571455	2.09697	298.15		60.3755	2.74396	333.15
0.668733	2.13566	298.15		54.9217	2.73383	333.15
0.775294	2.19246	298.15		50.1563	2.702	333.15
0.887897	2.23116	298.15		45.2716	2.65847	333.15
0.9699	2.24824	298.15		40.2571	2.62831	333.15
5.71599	2.73943	298.15		35.1949	2.59938	333.15
10.5545	2.90607	298.15		30.2352	2.55454	333.15
15.8391	3.0116	298.15		25.2319	2.49353	333.15
20.5849	3.08065	298.15		20.3363	2.40526	333.15
25.7086	3.14096	298.15		15.2446	2.30669	333.15
30.787	3.18852	298.15		10.0881	2.13192	333.15
35.7129	3.23274	298.15		5.07825	1.83399	333.15
40.7847	3.27549	298.15		0.96466	1.09936	333.15
45.8686	3.30698	298.15		99.8753	2.75723	343.15
50.7835	3.33574	298.15		95.0708	2.75411	343.15
55.8009	3.36435	298.15		89.9402	2.73978	343.15
60.8266	3.39188	298.15		85.0578	2.729	343.15
65.9115	3.41978	298.15		79.9868	2.71148	343.15
70.8305	3.44571	298.15		75.0564	2.68843	343.15
75.8973	3.4728	298.15		69.8212	2.67359	343.15
80.8106	3.49809	298.15		65.148	2.64977	343.15
85.8008	3.52258	298.15		60.0884	2.62789	343.15
90.8615	3.54109	298.15		55.1591	2.59885	343.15
95.8534	3.55845	298.15		50.0838	2.56752	343.15
99.8753	3.57929	298.15		45.0993	2.52716	343.15
0.00962177	0.519369	308.15		40.0248	2.49235	343.15
0.0190818	0.746946	308.15		35.1614	2.44423	343.15
0.0288312	0.888501	308.15		30.179	2.38441	343.15
0.0380319	0.986667	308.15		25.2108	2.31177	343.15
0.0476746	1.06111	308.15		20.191	2.22507	343.15
0.0576428	1.12522	308.15		15.3335	2.1036	343.15
0.0677673	1.18904	308.15		10.4548	1.93471	343.15
0.0780192	1.23779	308.15		5.10008	1.59947	343.15
0.0858008	1.26918	308.15		1.03438	0.842258	343.15
0.0960451	1.30592	308.15		99.951	2.49598	353.15
0.107447	1.34719	308.15		94.9286	2.47776	353.15
0.118489	1.37737	308.15		89.9461	2.4764	353.15
0.124729	1.39369	308.15		85.0615	2.44473	353.15
0.137437	1.43079	308.15		79.8204	2.43536	353.15
0.149136	1.45703	308.15		75.0654	2.40325	353.15
0.153208	1.47012	308.15		69.7881	2.39233	353.15
0.169793	1.508	308.15		65.0981	2.35442	353.15
0.174705	1.51869	308.15		59.9176	2.33001	353.15
0.187663	1.54168	308.15		54.9812	2.30181	353.15
0.194035	1.55446	308.15		50.1965	2.26167	353.15
0.285181	1.66435	308.15		45.1078	2.22041	353.15
0.393191	1.79594	308.15		40.003	2.17296	353.15
0.512825	1.87901	308.15		35.0899	2.12349	353.15
0.570006	1.91187	308.15		30.182	2.05601	353.15
0.665487	1.95971	308.15		25.166	1.97347	353.15
0.779652	2.01473	308.15		20.2563	1.86806	353.15
0.866037	2.05582	308.15		15.3176	1.73219	353.15
0.971597	2.09559	308.15		9.83799	1.54202	353.15
5.72568	2.62571	308.15		4.89981	1.18084	353.15
10.8856	2.8169	308.15		0.966257	0.46246	353.15
15.845	2.91881	308.15		99.906	1.45023	393.15
20.5605	2.98961	308.15		95.0119	1.43067	393.15
25.7373	3.05235	308.15		90.0717	1.40568	393.15
30.7434	3.10499	308.15		84.8789	1.3794	393.15
35.783	3.14769	308.15		79.9154	1.34503	393.15
40.8276	3.18879	308.15		74.9257	1.31367	393.15
45.8167	3.22664	308.15		69.94	1.27985	393.15
50.8282	3.2562	308.15		64.96	1.24315	393.15
55.8172	3.28355	308.15		59.9312	1.19777	393.15
60.8117	3.31123	308.15		54.8617	1.1549	393.15
65.8124	3.33849	308.15		49.9847	1.10228	393.15
70.8692	3.36382	308.15		44.8991	1.04882	393.15
75.8413	3.38975	308.15		40.1759	0.981801	393.15
80.8762	3.41414	308.15		35.0515	0.915428	393.15
85.8733	3.43829	308.15		30.1933	0.833051	393.15
90.8794	3.46271	308.15		25.1763	0.735463	393.15
95.8331	3.4857	308.15		20.0972	0.632151	393.15
99.8509	3.50405	308.15		15.1905	0.507025	393.15
0.0101986	0.0563498	333.15		10.0781	0.345598	393.15
0.0228122	0.0924065	333.15		4.96319	0.176784	393.15
0.0328256	0.126296	333.15		1.03194	0.0287928	393.15
0.0422622	0.16182	333.15
0.061356	0.185962	333.15
0.0753086	0.23184	333.15
0.0876079	0.254586	333.15
0.109336	0.306163	333.15
0.130096	0.349207	333.15
0.156305	0.404466	333.15
0.177515	0.426902	333.15
0.218656	0.459098	333.15
0.357061	0.614326	333.15
0.500122	0.732158	333.15
0.692533	0.86649	333.15
0.876925	0.950658	333.15
1.09048	1.03706	333.15
5.92936	1.75437	333.15
10.7753	1.9954	333.15
15.796	2.14507	333.15
20.5698	2.24383	333.15
26.0194	2.32733	333.15
30.7035	2.39377	333.15
35.7406	2.47115	333.15
40.9605	2.50715	333.15
45.696	2.55045	333.15
50.8919	2.58994	333.15
55.6468	2.64243	333.15
60.9526	2.68042	333.15
65.7767	2.70949	333.15
71.0052	2.7156	333.15
75.8601	2.74192	333.15
80.9299	2.76826	333.15
85.7563	2.81869	333.15
91.2694	2.81169	333.15
95.6004	2.85971	333.15
100.128	2.86049	333.15
0.0100206	0.018744	343.15
0.0196902	0.0346898	343.15
0.0303125	0.0522697	343.15
0.0395171	0.0657877	343.15
0.0493642	0.0811712	343.15
0.0581865	0.0943256	343.15
0.0679776	0.107647	343.15
0.0798711	0.125386	343.15
0.09065	0.139207	343.15
0.0979914	0.148218	343.15
0.106728	0.160538	343.15
0.116174	0.171764	343.15
0.124322	0.183482	343.15
0.133762	0.194753	343.15
0.153648	0.215159	343.15
0.179024	0.244792	343.15
0.187238	0.258687	343.15
0.207961	0.280046	343.15
0.292965	0.36201	343.15
0.386046	0.437604	343.15
0.482534	0.510512	343.15
0.594993	0.577603	343.15
0.67526	0.625093	343.15
0.791428	0.686807	343.15
0.895871	0.733704	343.15
0.970967	0.774372	343.15
5.7681	1.54821	343.15
10.7707	1.8393	343.15
15.9153	1.99268	343.15
20.4191	2.10718	343.15
25.8462	2.20381	343.15
30.7598	2.26437	343.15
35.639	2.33098	343.15
40.8953	2.37963	343.15
45.7059	2.43036	343.15
50.9241	2.46829	343.15
55.6611	2.515	343.15
60.9347	2.5494	343.15
65.7682	2.58415	343.15
70.9074	2.61351	343.15
75.9473	2.63554	343.15
80.8036	2.6671	343.15
85.9073	2.69337	343.15
90.8984	2.71948	343.15
95.9723	2.74309	343.15
99.8753	2.75723	343.15
0.010771	0.00707163	353.15
0.0204767	0.0135909	353.15
0.0345125	0.0200948	353.15
0.0474677	0.02899	353.15
0.0530483	0.0309627	353.15
0.0672708	0.0372301	353.15
0.0852396	0.0488092	353.15
0.0915879	0.055305	353.15
0.108612	0.0628486	353.15
0.11887	0.069312	353.15
0.132151	0.0752536	353.15
0.139799	0.0796459	353.15
0.147353	0.0851998	353.15
0.158332	0.0902418	353.15
0.174649	0.0973721	353.15
0.198634	0.109223	353.15
0.296906	0.156646	353.15
0.386904	0.200081	353.15
0.496845	0.243706	353.15
0.614606	0.288977	353.15
0.687478	0.319339	353.15
0.803542	0.358871	353.15
0.937897	0.413412	353.15
1.01149	0.435045	353.15
6.00304	1.16193	353.15
10.8743	1.45012	353.15
15.7532	1.61959	353.15
20.4132	1.75661	353.15
25.9373	1.87885	353.15
30.9714	1.94123	353.15
35.424	2.0302	353.15
41.1392	2.06874	353.15
45.5553	2.12515	353.15
51.0031	2.19005	353.15
56.0666	2.22767	353.15
60.9632	2.2655	353.15
65.8467	2.29617	353.15
70.9503	2.34077	353.15
76.0414	2.36968	353.15
80.8371	2.38645	353.15
85.6448	2.42585	353.15
90.9643	2.44416	353.15
95.7065	2.47115	353.15
99.951	2.49598	353.15
0.0100974	0.000331323	393.15
0.0202153	0.000643981	393.15
0.0298508	0.000921422	393.15
0.0396688	0.00123648	393.15
0.0499444	0.0015154	393.15
0.0599769	0.00177591	393.15
0.0695608	0.00208008	393.15
0.0797046	0.00235158	393.15
0.0897094	0.00260975	393.15
0.0994261	0.00292937	393.15
0.109808	0.00322629	393.15
0.11971	0.0034636	393.15
0.129449	0.00376056	393.15
0.139776	0.00401345	393.15
0.149341	0.00431617	393.15
0.159952	0.00460891	393.15
0.169657	0.00482785	393.15
0.178737	0.00516134	393.15
0.189878	0.00542424	393.15
0.199257	0.00564303	393.15
0.287489	0.00848849	393.15
0.396155	0.0117666	393.15
0.498564	0.0147768	393.15
0.596801	0.0180278	393.15
0.699056	0.0210679	393.15
0.798682	0.0237708	393.15
0.892662	0.0270984	393.15
0.996233	0.0302685	393.15
5.88782	0.178889	393.15
10.9627	0.32298	393.15
15.8519	0.454506	393.15
20.9273	0.564226	393.15
25.8939	0.669268	393.15
30.9967	0.756434	393.15
35.9152	0.840144	393.15
41.0787	0.911946	393.15
45.8427	0.984649	393.15
51.1559	1.04165	393.15
55.9456	1.09317	393.15
61.0486	1.14696	393.15
66.0937	1.19551	393.15
71.1014	1.23313	393.15
75.9221	1.2812	393.15
81.1226	1.31385	393.15
85.9784	1.3566	393.15
91.1966	1.38908	393.15
95.8046	1.4219	393.15
99.906	1.45023	393.15

## Sheet: N2
Adsorption				Desorption
Pressure (kPa)	Loading (mmol/g)	Temperature (K)		Pressure (kPa)	Loading (mmol/g)	Temperature (K)
4.97699	0.000337975	288.15		99.8821	0.00655244	288.15
9.94109	0.00070504	288.15		95.1707	0.00631411	288.15
14.9307	0.00106405	288.15		90.0925	0.00599737	288.15
19.8935	0.00143427	288.15		85.1041	0.00571936	288.15
24.8925	0.00177779	288.15		80.1257	0.00538753	288.15
29.8783	0.0020815	288.15		75.129	0.0051367	288.15
34.9064	0.00243333	288.15		70.1071	0.00482983	288.15
39.8799	0.0027552	288.15		65.1277	0.00451829	288.15
44.8721	0.00306624	288.15		60.14	0.00421645	288.15
49.8972	0.00338831	288.15		55.1655	0.00383328	288.15
54.8451	0.00369483	288.15		50.0523	0.00351399	288.15
59.9643	0.00405045	288.15		45.1564	0.0031719	288.15
64.9073	0.00437836	288.15		40.0521	0.00281304	288.15
69.8591	0.00467431	288.15		35.0561	0.00246934	288.15
74.9238	0.00502487	288.15		30.0933	0.00207422	288.15
79.8573	0.00531383	288.15		25.0426	0.00166774	288.15
84.928	0.00561213	288.15		20.0144	0.00125523	288.15
89.8931	0.00595691	288.15		15.0391	0.000825356	288.15
94.9111	0.0061716	288.15		10.0128	0.000409466	288.15
99.8821	0.00655244	288.15		5.01422	9.92531e-05	288.15
4.97465	0.000296535	298.15		1.00477	-6.90985e-05	288.15
9.94646	0.000599721	298.15		99.9185	0.00523193	298.15
14.9152	0.000892999	298.15		95.1092	0.00507861	298.15
19.8947	0.00119773	298.15		90.0864	0.00490876	298.15
24.8964	0.00148451	298.15		85.116	0.00468495	298.15
29.8589	0.00173708	298.15		80.1272	0.00448496	298.15
34.9106	0.00200844	298.15		75.1497	0.00423046	298.15
39.8584	0.00226339	298.15		70.1511	0.00399254	298.15
44.9108	0.002512	298.15		65.1588	0.00371464	298.15
49.9112	0.0027358	298.15		60.0536	0.00344063	298.15
54.8566	0.00301638	298.15		55.0629	0.00314321	298.15
59.867	0.00325208	298.15		50.0602	0.00286703	298.15
64.8482	0.00347881	298.15		45.0707	0.00257307	298.15
69.8431	0.0037406	298.15		40.0723	0.00228888	298.15
74.858	0.00396799	298.15		35.0946	0.00198767	298.15
79.8336	0.00423398	298.15		30.0438	0.00166123	298.15
84.8494	0.00447327	298.15		25.0738	0.00132691	298.15
89.9657	0.00468789	298.15		20.0275	0.000994755	298.15
94.8946	0.0048956	298.15		15.0119	0.000643014	298.15
99.9185	0.00523193	298.15		10.0178	0.000247142	298.15
4.97586	0.000228438	308.15		5.01508	-2.74369e-05	298.15
9.95219	0.000462925	308.15		1.00789	-0.000134584	298.15
14.9357	0.00073714	308.15		99.9574	0.00413094	308.15
19.9411	0.000969938	308.15		95.1483	0.00400307	308.15
24.9004	0.00120029	308.15		90.0556	0.00382008	308.15
29.8893	0.00139721	308.15		85.0656	0.00364286	308.15
34.9033	0.00162066	308.15		80.0769	0.00347165	308.15
39.8638	0.00182529	308.15		75.0878	0.00328403	308.15
44.8367	0.00201381	308.15		70.1004	0.00306926	308.15
49.8619	0.00220661	308.15		65.1031	0.00283227	308.15
54.9043	0.00236853	308.15		60.1177	0.00261733	308.15
59.9672	0.00255659	308.15		55.1361	0.00241707	308.15
64.8946	0.00275654	308.15		50.1478	0.00220528	308.15
69.8802	0.00294951	308.15		45.1161	0.00197555	308.15
74.9274	0.00314642	308.15		40.1271	0.00175146	308.15
79.9741	0.0033374	308.15		35.0468	0.00150626	308.15
84.9072	0.00350741	308.15		30.0766	0.00125411	308.15
89.863	0.0037108	308.15		25.0336	0.00100997	308.15
94.8532	0.00389255	308.15		20.0535	0.000728446	308.15
99.9574	0.00413094	308.15		15.0347	0.000432966	308.15
				10.0216	0.000132041	308.15
				5.01149	3.07897e-06	308.15
				1.00344	-2.95441e-05	308.15

## Sheet: Ar
Adsorption				Desorption
Pressure (kPa)	Loading (mmol/g)	Temperature (K)		Pressure (kPa)	Loading (mmol/g)	Temperature (K)
4.91827	0.00112958	298.15		99.8671	0.0113469	298.15
9.9138	0.00179155	298.15		94.9017	0.0110997	298.15
14.8353	0.00243202	298.15		89.8625	0.0108297	298.15
20.0806	0.00306603	298.15		84.9463	0.010541	298.15
25.0577	0.00364748	298.15		79.8839	0.0102129	298.15
30.131	0.00421103	298.15		74.9004	0.00988364	298.15
35.0868	0.00477515	298.15		69.9636	0.00954922	298.15
40.0887	0.00531843	298.15		64.9023	0.00918697	298.15
45.0853	0.00587479	298.15		59.8406	0.00880105	298.15
50.091	0.00637765	298.15		54.8945	0.00841257	298.15
55.1456	0.0069015	298.15		49.8405	0.00800786	298.15
60.169	0.00742471	298.15		44.8449	0.00761221	298.15
65.0656	0.00791949	298.15		39.9022	0.00720966	298.15
70.1693	0.0084184	298.15		34.9281	0.0067837	298.15
75.0462	0.00890779	298.15		29.8969	0.00633009	298.15
80.0425	0.00938725	298.15		24.9578	0.0058534	298.15
85.169	0.00986668	298.15		19.9612	0.00536094	298.15
90.1552	0.0103363	298.15		14.965	0.00484756	298.15
94.9081	0.0108244	298.15		9.98422	0.00430846	298.15
99.8671	0.0113469	298.15		5.00307	0.00382816	298.15
				1.00909	0.00344494	298.15

## Sheet: O2
Adsorption				Desorption
Pressure (kPa)	Loading (mmol/g)	Temperature (K)		Pressure (kPa)	Loading (mmol/g)	Temperature (K)
4.84598	0.00230395	298.15		100.058	0.0142378	298.15
9.87158	0.00295107	298.15		95.0105	0.0142451	298.15
15.0624	0.00357005	298.15		90.0236	0.0142253	298.15
20.0684	0.00414877	298.15		85.0304	0.0141498	298.15
25.0996	0.00476494	298.15		80.0232	0.014065	298.15
30.1362	0.00533472	298.15		75.0192	0.0139133	298.15
35.1475	0.00592335	298.15		69.844	0.0137412	298.15
40.1525	0.00651058	298.15		64.9268	0.0135227	298.15
45.1683	0.00711944	298.15		59.995	0.0133012	298.15
50.1693	0.00770205	298.15		54.9822	0.0130582	298.15
55.137	0.00828624	298.15		49.8939	0.0127836	298.15
60.1264	0.00888151	298.15		44.9287	0.0124998	298.15
65.1358	0.00946926	298.15		39.8844	0.0121899	298.15
70.1374	0.0100782	298.15		34.97	0.0118846	298.15
75.1198	0.0107242	298.15		30.0102	0.0114568	298.15
79.8973	0.0113569	298.15		25.0489	0.0109872	298.15
84.8468	0.0120168	298.15		20.0434	0.0104921	298.15
89.9351	0.0127308	298.15		15.0258	0.00992523	298.15
95.0208	0.0134681	298.15		10.0082	0.00930364	298.15
100.058	0.0142378	298.15		5.01245	0.00865056	298.15
				1.02564	0.00788345	298.15

## Sheet: H2O
Adsorption					Desorption
Pressure (kPa)	Relative Pressure (P/Po)	Loading (mmol/g)	Temperature (K)		Pressure (kPa)	Relative Pressure (P/Po)	Loading (mmol/g)	Temperature (K)
0.0240797	0.0140259	0.157094	288.25		1.52901	0.890615	13.3252	288.25
0.048391	0.0281866	0.278538	288.25		1.46931	0.855842	12.8005	288.25
0.0725919	0.0422831	0.392408	288.25		1.35837	0.791218	11.6579	288.25
0.0985603	0.0574091	0.507466	288.25		1.25448	0.730704	10.6077	288.25
0.123122	0.0717159	0.613336	288.25		1.15088	0.67036	9.63758	288.25
0.149775	0.0872406	0.721887	288.25		1.0323	0.601293	8.56499	288.25
0.171225	0.0997348	0.814472	288.25		0.941997	0.548692	7.86103	288.25
0.197503	0.115041	0.918941	288.25		0.82622	0.481254	6.8422	288.25
0.222198	0.129425	1.01563	288.25		0.731555	0.426114	6.0874	288.25
0.247182	0.143978	1.11627	288.25		0.627998	0.365795	5.31528	288.25
0.270826	0.15775	1.21345	288.25		0.522163	0.304148	4.51869	288.25
0.295674	0.172224	1.31058	288.25		0.419677	0.244452	3.82996	288.25
0.319428	0.18606	1.40496	288.25		0.31171	0.181564	2.99789	288.25
0.342227	0.19934	1.49934	288.25		0.209149	0.121824	2.24287	288.25
0.376913	0.219543	1.64982	288.25		0.103942	0.0605438	1.35999	288.25
0.401977	0.234142	1.75033	288.25		0.0104782	0.00610333	0.435551	288.25
0.421254	0.245371	1.8446	288.25		2.21316	0.698173	8.7949	298.15
0.443878	0.258549	1.94215	288.25		2.19557	0.692624	8.74857	298.15
0.465346	0.271053	2.03764	288.25		2.05622	0.648663	8.28325	298.15
0.487576	0.284002	2.13309	288.25		1.95911	0.618031	7.93462	298.15
0.531908	0.309824	2.32676	288.25		1.85919	0.586509	7.60251	298.15
0.6008	0.349952	2.68334	288.25		1.77392	0.559609	7.28705	298.15
0.667464	0.388782	3.12413	288.25		1.66152	0.524149	6.84016	298.15
0.73244	0.426629	3.56432	288.25		1.5529	0.489884	6.42298	298.15
0.784416	0.456905	4.00224	288.25		1.44888	0.457071	6.03475	298.15
0.844004	0.491613	4.45502	288.25		1.34995	0.425862	5.67346	298.15
0.898003	0.523066	4.89726	288.25		1.25818	0.396913	5.22659	298.15
0.950667	0.553742	5.33405	288.25		1.15441	0.364177	4.91486	298.15
1.00943	0.587967	5.77388	288.25		1.04809	0.330635	4.49774	298.15
1.0464	0.609502	6.21301	288.25		0.931805	0.293951	4.07107	298.15
1.09657	0.63873	6.63059	288.25		0.832798	0.262718	3.69099	298.15
1.14986	0.669769	7.05714	288.25		0.730201	0.230353	3.02591	298.15
1.21399	0.707123	7.92527	288.25		0.628935	0.198407	2.7364	298.15
1.247	0.726348	8.33278	288.25		0.520543	0.164213	2.36113	298.15
1.29973	0.757061	9.12718	288.25		0.418184	0.131922	1.96709	298.15
1.36823	0.79696	9.91373	288.25		0.312798	0.0986766	1.54377	298.15
1.38033	0.804011	10.2964	288.25		0.205901	0.0649545	1.10353	298.15
1.4317	0.833931	11.0719	288.25		0.103971	0.0327992	0.655489	298.15
1.48598	0.865548	12.212	288.25		0.010496	0.0033111	0.179253	298.15
1.52901	0.890615	13.3252	288.25		2.23723	0.397446	4.19637	308.15
0.0244003	0.00769742	0.0781156	298.15		2.19903	0.39066	4.14997	308.15
0.048722	0.0153701	0.144919	298.15		2.08144	0.36977	3.99387	308.15
0.0743843	0.0234656	0.216868	298.15		1.96471	0.349032	3.83336	308.15
0.0998105	0.0314867	0.284828	298.15		1.85633	0.329778	3.67805	308.15
0.123518	0.0389656	0.3458	298.15		1.75679	0.312096	3.53074	308.15
0.148862	0.0469605	0.408485	298.15		1.67023	0.296719	3.39064	308.15
0.173184	0.0546333	0.468172	298.15		1.51686	0.269471	3.13023	308.15
0.199512	0.062939	0.528259	298.15		1.44138	0.256062	3.00923	308.15
0.222681	0.0702479	0.580446	298.15		1.31753	0.234061	2.79869	308.15
0.248013	0.0782394	0.638326	298.15		1.21807	0.216391	2.59281	308.15
0.27426	0.0865194	0.694233	298.15		1.10769	0.196782	2.40026	308.15
0.298549	0.0941817	0.743793	298.15		1.01927	0.181075	2.24738	308.15
0.323468	0.102043	0.79409	298.15		0.932075	0.165584	2.0856	308.15
0.346361	0.109265	0.843372	298.15		0.833999	0.148161	1.86625	308.15
0.370553	0.116896	0.893205	298.15		0.72225	0.128308	1.67463	308.15
0.394922	0.124584	0.942044	298.15		0.618307	0.109843	1.46096	308.15
0.419467	0.132327	0.991576	298.15		0.511859	0.0909323	1.27577	308.15
0.445151	0.140429	1.04072	298.15		0.41415	0.0735742	1.07519	308.15
0.470645	0.148472	1.08964	298.15		0.30547	0.0542671	0.84157	308.15
0.495816	0.156412	1.13872	298.15		0.204607	0.0363487	0.616713	308.15
0.541921	0.170957	1.24054	298.15		0.102031	0.0181259	0.363377	308.15
0.574142	0.181121	1.34248	298.15		0.0104305	0.00185298	0.115345	308.15
0.65604	0.206957	1.54425	298.15
0.676007	0.213256	1.6223	298.15
0.746778	0.235582	1.81299	298.15
0.775666	0.244695	1.89219	298.15
0.856595	0.270225	2.07329	298.15
0.924421	0.291622	2.23728	298.15
0.992418	0.313073	2.41068	298.15
1.0059	0.317325	2.5631	298.15
1.06207	0.335046	2.7355	298.15
1.09528	0.345521	2.83159	298.15
1.14984	0.362732	3.00716	298.15
1.2501	0.394362	3.39394	298.15
1.34583	0.424561	3.75124	298.15
1.44181	0.454841	4.18524	298.15
1.53399	0.483919	4.56124	298.15
1.63432	0.515569	5.23978	298.15
1.68462	0.531438	5.59369	298.15
1.75304	0.55302	5.92816	298.15
1.80821	0.570425	6.26558	298.15
1.87252	0.590713	6.59439	298.15
1.92472	0.607181	6.93044	298.15
1.97817	0.624042	7.25384	298.15
2.02926	0.640159	7.5751	298.15
2.07566	0.654798	7.82587	298.15
2.12204	0.669429	8.14213	298.15
2.16332	0.682451	8.47565	298.15
2.21316	0.698173	8.7949	298.15
0.0244853	0.00434983	0.0428376	308.15
0.0481169	0.00854801	0.0796841	308.15
0.0749487	0.0133147	0.12455	308.15
0.100171	0.0177955	0.166644	308.15
0.125419	0.0222808	0.205969	308.15
0.148636	0.0264053	0.240096	308.15
0.172777	0.030694	0.275696	308.15
0.197562	0.0350971	0.310594	308.15
0.221965	0.0394323	0.345416	308.15
0.246991	0.0438782	0.37987	308.15
0.272821	0.0484669	0.414097	308.15
0.298272	0.0529882	0.447972	308.15
0.323502	0.0574704	0.481659	308.15
0.348066	0.0618343	0.515085	308.15
0.374552	0.0665395	0.548158	308.15
0.39708	0.0705417	0.577114	308.15
0.422228	0.0750093	0.610038	308.15
0.447742	0.0795418	0.64282	308.15
0.468445	0.0832198	0.676154	308.15
0.513947	0.0913032	0.730276	308.15
0.550023	0.0977123	0.785235	308.15
0.593299	0.1054	0.841071	308.15
0.635918	0.112971	0.898436	308.15
0.682888	0.121316	0.958726	308.15
0.732959	0.130211	1.02192	308.15
0.783412	0.139174	1.08638	308.15
0.839763	0.149185	1.1737	308.15
0.897529	0.159447	1.25798	308.15
0.942275	0.167396	1.32824	308.15
1.00032	0.177707	1.40925	308.15
1.05292	0.187053	1.49715	308.15
1.11716	0.198465	1.58875	308.15
1.16495	0.206955	1.68246	308.15
1.2356	0.219505	1.77466	308.15
1.29837	0.230657	1.87591	308.15
1.35724	0.241115	1.9808	308.15
1.42142	0.252517	2.08576	308.15
1.46557	0.260359	2.18997	308.15
1.51902	0.269855	2.29494	308.15
1.56092	0.277299	2.40006	308.15
1.61592	0.28707	2.50559	308.15
1.67849	0.298186	2.62098	308.15
1.81723	0.322833	2.97135	308.15
1.9388	0.344429	3.31422	308.15
2.02999	0.36063	3.61184	308.15
2.15141	0.3822	3.89716	308.15
2.23723	0.397446	4.19637	308.15
